# Supplementary material for: Energy Requirements of Adult Dogs: A Meta-Analysis
Source: PLoS One. 2014 Oct 14;9(10):e109681. doi: 10.1371/journal.pone.0109681 (PMC4196927; doi:10.1371/journal.pone.0109681)
Supplement: Spreadsheet S1 — Electronic spreadsheet containing the study data used in the current meta-analysis. (XLSX) [file pone.0109681.s001.xlsx]

## Sheet: Data 
Comments	Used in dataset	Reference	Year	Journal	Method	Study Type	Colony Type	Dogs (n)	Length of study (d)	Sex	Neuter Status	Breed	Mean Age (years)	Error term	Mean BW (Kg)	Error (SD)	BCS	ME kcal/day	SD (ME kcal/day)	RMR (kJ/day)	Error	DE (kJ/kg BW^0.75)	Error	DE (kcal/kg BW/day)	Error	ME (kj/kg^0.75/d)	Error	EI (kcal/kg BW^0.75)	Error	MJ/day	Error	Mean ME (kJ/d)	Error	Kcal/kg/day	Error	ME intake (kJ/kg/d)	Error	EE kcal/day	Error	EE (kJ/kg BW0.75)	Error	Mean ME (kcal/kg BW)	Mean Fat (%)	Mean ME (kcal/kg fat-free mass)	Mei kcal/kg	Error	Modified Atwater	Notes
	Yes	Ahlstrom et al	2006	J Nutr 136, 2063S	DLW	ER Hunting dogs	Hunting	1	7	F	U	Brittany Spaniel	2.5	None	15.98			1092.02														4569																High-activity; Hunting; -9oC
	Yes	Ahlstrom et al	2006	J Nutr 136, 2063S	DLW	ER Hunting dogs	Hunting	1	7	F	U	Brittany Spaniel	5.5	None	14.38			2183.56														9136																High-activity; Hunting; -9oC
	Yes	Ahlstrom et al	2006	J Nutr 136, 2063S	DLW	ER Hunting dogs	Hunting	1	7	F	U	Brittany Spaniel	2.5	None	15.15			899.14														3762																High-activity; Road running (8oC)
	Yes	Ahlstrom et al	2006	J Nutr 136, 2063S	DLW	ER Hunting dogs	Hunting	1	7	F	U	Brittany Spaniel	5.5	None	14.09			1416.11														5925																High-activity; Road running (8oC)
	Yes	Ahlstrom et al	2006	J Nutr 136, 2063S	DLW	ER Hunting dogs	Hunting	1	7	F	U	Brittany Spaniel	2.5	None	15.64			1017.69														4258																High-activity, Treadmill, 16oC (indoor)
	Yes	Ahlstrom et al	2006	J Nutr 136, 2063S	DLW	ER Hunting dogs	Hunting	1	7	F	U	Brittany Spaniel	5.5	None	16.75			1129.54														4726																High-activity, Treadmill, 16oC (indoor)
	Yes	Ahlstrom et al	2011	BJN 106, S158	DLW	ER Hunting dogs	Hunting	8	3	Mix	MIX	Hunting		SD	19.76	4.7		2620.8	268.8																					1170	120							High activity; hunting 3.5h/d for 3 days
	Yes; fed data only	Anantharaman-Barr	1990	Vet International 2, 19	IC	Neutering	Kennel	6	30	F	U	Corgi+Beagle		none	10.9			405																				405									Yes
	Yes; fed data only	Anantharaman-Barr	1990	Vet International 2, 19	IC	Neutering	Kennel	6	30	F	U	Corgi+Beagle		none	11.4			338																				388									Yes
	Yes; fed data only	Anantharaman-Barr	1990	Vet International 2, 19	IC	Neutering	Kennel	6	30	F	U	Corgi+Beagle		none	11.7			412																				412									Yes
	Yes	Ballevre et al.	1994	J Nutr 124, 2594S	DLW	EE	Kennel+run	2	11	F	I	Beagle	8	SD	14			789.74																		236						56.41
CHECK ATWATER	Yes	Blaza	1982	Canine Practice, 9, 10	FE	ER cold climate	Kennel	5	21	Mix	U	Various		none	26			1340																								51.54					MODIFY!!!	15oC
	Yes	Blaza	1982	Canine Practice, 9, 10	FE	ER cold climate	Kennel	5	21	Mix	U	Various		none	26			1461																								56.19					MODIFY!!!	21oC
	No; no BWT given to back calculate	Bouthegourd et al	2006	Purina Nutr Forum, 146	Allometric	ER Large breeds	Kennel	5	7	Mix	U	Labrador Retriever		none				*										137
	No; no BWT given to back calculate	Bouthegourd et al	2006	Purina Nutr Forum, 146	Allometric	ER Large breeds	Kennel	7	7	Mix	U	Great Dane		none				*										170
	No; no BWT given to back calculate	Bouthegourd et al	2006	Purina Nutr Forum, 146	Allometric	ER Large breeds	Kennel	9	7	Mix	U	German Sheppard		none				*										190
	No; no BWT given to back calculate	Butterwick & Hawthorne	1998	J Nutr 128, 2771S	FE	ER Pet & working	Pet	7	56	Mix	U	Boarder collie		SD				*								502	123.4
	No; no BWT given to back calculate	Butterwick & Hawthorne	1998	J Nutr 128, 2771S	FE	ER Pet & working	Pet	28	56	Mix	U	Boarder collie		SD				*								452	106.7
	No; no BWT given to back calculate	Butterwick & Hawthorne	1998	J Nutr 128, 2771S	FE	ER Pet & working	Pet	5	56	Mix	U	Boarder collie		SD				*								741	275.7
	No; no BWT given to back calculate	Butterwick & Hawthorne	1998	J Nutr 128, 2771S	FE	ER Pet & working	Pet	40	56	Mix	U	Boarder collie		SD				*								496	164.8
	No; no BWT given to back calculate	Butterwick & Hawthorne	1998	J Nutr 128, 2771S	FE	ER Pet & working	Working	11	56	Mix	U	Boarder collie		SD				*								598	134.3
	No; no BWT given to back calculate	Butterwick & Hawthorne	1998	J Nutr 128, 2771S	FE	ER Pet & working	Working	10	56	Mix	U	Boarder collie		SD				*								770	83.3
	No; no BWT given to back calculate	Butterwick & Hawthorne	1998	J Nutr 128, 2771S	FE	ER Pet & working	Working	7	56	Mix	U	Boarder collie		SD				*								728	247.3
	No; no BWT given to back calculate	Butterwick & Hawthorne	1998	J Nutr 128, 2771S	FE	ER Pet & working	Working	28	56	Mix	U	Boarder collie		SD				*								691	169.9
	Yes; racing	Decombaz et al.	1995	Proc Second Annual Sled Dog Vet Med Assoc Symp	DLW	ER Sled dogs	Racing	13	9	Mix	U	Al. Husky		unknown	19	1.8		4014	1542																			4014	1542
	Yes	Decombaz et al.	1995	Proc Second Annual Sled Dog Vet Med Assoc Symp	FE	ER Sled dogs	Racing	13	9	Mix	U	Al. Husky		unknown	19	1.8		2089	219																			2089	219			109.95	4	114.529
	Yes	Finke	1991	J Nutr 121, S22	FE	ER	Kennel	6	378	Mix	U	Beagle	4.1	SD	13.2	2.3		815.97														3414	646.5									61.8159
	Yes	Finke	1991	J Nutr 121, S22	FE	ER	Kennel	6	378	Mix	U	Sb. Husky	9.2	SD	20.9	3.9		1200.04														5611	881.6									57.4182
	Yes	Finke	1991	J Nutr 121, S22	FE	ER	Kennel	6	378	Mix	U	Labrador	3.2	SD	31.4	4.4		1341.06														5021	573.1									42.7089
	Yes; young	Finke	1994	J Nutr 124, 2604S	FE	ER	Kennel+run	6	420	F	U	Beagle	1.6	SD	10.7	1.4		731.6														3528.8	119									68.3738
	Yes; adult	Finke	1994	J Nutr 124, 2604S	FE	ER	Kennel+run	8	420	F	U	Beagle	6.6	SD	10.8	1.7		673.813	61.0406													2819.3	255.4
	Yes; old	Finke	1994	J Nutr 124, 2604S	FE	ER	Kennel+run	5	420	F	U	Beagle	12.4	SD	11.7	1.4		689.754	70.7918													2886	296.2
	Yes	Frankel & Bell	1994	J Nutr 124, 2614S	DLW	ER	Pet dogs	1	8	M	U	Kp. Sheepdog		none	17.45			1425.67														5965										81.7002
	Yes; racing	Hill et al.	2000	AJVR 61, 1566	FE	ER greyhounds	Racing	4	112	Mix	U	Gr. Hound	1.83333	SD	33.9	2.4		2177.62	140.491									155	10													64.2365
	Yes; racing	Hill et al.	2000	AJVR 61, 1566	FE	ER greyhounds	Racing	4	112	Mix	U	Gr. Hound	1.83333	SD	33.9	1.9		2163.57	154.541									154	11													63.8221
	Yes; racing	Hill et al.	2001	AJVR 62, 440	FE	ER greyhounds	Racing	4	154	Mix	U	Gr. Hound	3.5	SD	32.2	2.9		2027.6	392.003									150	29													62.9691
	Yes; racing	Hill et al.	2001	AJVR 62, 440	FE	ER greyhounds	Racing	4	154	Mix	U	Gr. Hound	3.5	SD	32.8	2.5		2110.7	232.999									154	17													64.3505
	Racing	Hinchcliff et al.	1997	AJVR 58, 1457	DLW	MEI sled dogs - cold	Racing	8	3	Mix	I	Al. Husky	3	SD	24.3	2.5		11257.2	1410.13													47100	5900															490 km race @ 7km/h for 70 hrs; Cold temp -35 to -10 'C
	Sedentary	Hinchcliff et al.	1997	AJVR 58, 1457	DLW	MEI sled dogs - cold	Racing	4	3	Mix	I	Al. Husky	3	SD	22.8	2.8		2509.56	812.62													10500	3400
	Yes	Jeusette et al.	2004	JAPAN 88, 117	FE	Neutering	Kennel	4	42	F	I	Beagle	2	SEM; convert	14	0.3	5//9	1245.48	22.4878							720	13					5209	59									88.9629					Yes
	Yes	Jeusette et al.	2004	JAPAN 88, 117	FE	Neutering	Kennel	4	182	F	N	Beagle	2	SEM; convert	13.7	0.1		861.191	13.6157							506	8					3602	29									62.8606					Yes
	No; BWT not stable	Jeusette et al.	2004	JAPAN 88, 117	FE	Neutering	Kennel	4	112	F	N	Beagle	2	SEM; convert	13.7	0.1		1295.19	35.7411							761	21					5866	96									94.5394					Yes
	Yes	Jeusette et al. a	2005	AJVR 66, 81	FE	Wt loss/obesity	Kennel	12	30	Mix	MIX	Beagle	4.4	SEM; convert	12.7	0.7	5//9	787.875	0							490	0															62.0374
Include??? Obese	Yes: Obese	Jeusette et al. a	2005	AJVR 66, 81	FE	Wt loss/obesity	Kennel	12	30	Mix	MIX	Beagle	4.7	SEM; convert	21.9	0.8	7//9	1570.31	70.1681							649	29															71.7038
Include????	Yes; Obese; Low energy diet; BWT stable	Jeusette et al. a	2005	AJVR 66, 81	FE	Wt loss/obesity	Kennel	12	30	Mix	MIX	Beagle	4.7	SEM; convert	21.5	0.8	7//9	887.728	40.5682							372	17															41.2897
Include????	??	Jeusette et al. b	2005	Res Vet Sci 79, 169	FE	Unrestricted EI	Kennel	12	30	Mix	MIX	Beagle	4.4	SEM; convert	12.7	0.7	5//9	787.875	0							490	0															62.0374					Yes	Unrestricted EI
Include????	?? obese	Jeusette et al. b	2005	Res Vet Sci 79, 169	FE	Unrestricted EI	Kennel	12	30	Mix	MIX	Beagle	4.7	SEM; convert	21.9	0.8	7//9	2032.45	43.5526							840	18															92.8061					Yes	Unrestricted EI
Include????	??	Jeusette et al. b	2005	Res Vet Sci 79, 169	FE	Maint ER and WT loss	Kennel	12	30	Mix	MIX	Beagle	4.7	SEM; convert	21.5	0.8		1104.89	28.6364							463	12															51.3901					Yes	Wt loss start
Include????	??	Jeusette et al. b	2005	Res Vet Sci 79, 169	FE	Maint ER and WT loss	Kennel	12	30	Mix	MIX	Beagle	4.7	SEM; convert	14.8	0.3	5//9	800.733	39.6759							444	22															54.1036					Yes	Wt loss End
Include????	Yes	Jeusette et al. b	2005	Res Vet Sci 79, 169	FE	Maint ER and WT loss	Kennel	12	180	Mix	MIX	Beagle	4.7	SEM; convert	14.8	0.3	5//9	849.426	61.3174							471	34
	Yes	Jeusette et al. c	2006	JAPAN 90, 12	FE	Maint & Neutering	Kennel	4	42	F	I	Beagle	2	SEM; convert	14	0.3		1395.98	22.4878							807	13															99.7126		148.508
	Yes	Jeusette et al. c	2006	JAPAN 90, 12	FE	Maint & Neutering	Kennel	4	180	F	N	Beagle	2	SEM; convert	13.7	0.1		975.222	22.1254							573	13															71.1841		90.2983
Include????	No; obese	Jewell et al.	2006	Vet Therapeutics 7, 78	FE	Obesity & Fibre	Kennel	3	180	F	I	Beagle		SE	15			1075.6	24.7
Include????	No; obese	Jewell et al.	2006	Vet Therapeutics 7, 78	FE	Obesity & Fibre	Kennel	3	180	F	I	Beagle		SE	15			989.1	26
Include????	No; obese	Jewell et al.	2006	Vet Therapeutics 7, 78	FE	Obesity & Fibre	Kennel	3	180	F	I	Beagle		SE	15			1055.4	23.8
Include????	No; obese	Jewell et al.	2006	Vet Therapeutics 7, 78	FE	Obesity & Fibre	Kennel	3	180	F	I	Beagle		SE	15			1009.2	24.7
		Kendall et al	1983	J Nutr 113, 1946	FE	Maint	Kennel	6	182	M	I	Beagle		SD	14.5			1041.1	9.135																										71.8	0.63
	No; no BWT given so cannot convert	Kienzle & Rainbird	1991	J Nutr 121, S39	FE	Maint	Kennel	26	35	Mix	I	Newfoundland	5	SEM; convert				*				481	11
	No; no BWT given so cannot convert	Kienzle & Rainbird	1991	J Nutr 121, S39	FE	Maint	Kennel	8	35	Mix	I	Great Dane	1	SEM; convert				*				738	8
	No; no BWT given so cannot convert	Kienzle & Rainbird	1991	J Nutr 121, S39	FE	Maint	Kennel	3	35	Mix	I	Great Dane	5	SEM; convert				*				616	35
	No; no BWT given so cannot convert	Kienzle & Rainbird	1991	J Nutr 121, S39	FE	Maint	Kennel	15	35	Mix	I	Labrador	1	SEM; convert				*				633	28
	No; no BWT given so cannot convert	Kienzle & Rainbird	1991	J Nutr 121, S39	FE	Maint	Kennel	13	35	Mix	I	Labrador	2	SEM; convert				*				593	29
	No; no BWT given so cannot convert	Kienzle & Rainbird	1991	J Nutr 121, S39	FE	Maint	Kennel	45	35	Mix	I	Labrador	5	SEM; convert				*				572	15
	No; no BWT given so cannot convert	Kienzle & Rainbird	1991	J Nutr 121, S39	FE	Maint	Kennel	14	35	Mix	I	Labrador	7	SEM; convert				*				464	19
	No; no BWT given so cannot convert	Kienzle & Rainbird	1991	J Nutr 121, S39	FE	Maint	Kennel	4	35	Mix	I	Briard	1	SEM; convert				*				507	29
	No; no BWT given so cannot convert	Kienzle & Rainbird	1991	J Nutr 121, S39	FE	Maint	Kennel	9	35	Mix	I	Briard	5	SEM; convert				*				586	38
	No; no BWT given so cannot convert	Kienzle & Rainbird	1991	J Nutr 121, S39	FE	Maint	Kennel	7	35	Mix	I	Beagle	2	SEM; convert				*				652	33
	No; no BWT given so cannot convert	Kienzle & Rainbird	1991	J Nutr 121, S39	FE	Maint	Kennel	11	35	Mix	I	Beagle	5	SEM; convert				*				643	28
	No; no BWT given so cannot convert	Kienzle & Rainbird	1991	J Nutr 121, S39	FE	Maint	Kennel	32	35	Mix	I	Beagle	7	SEM; convert				*				546	16
	No; no BWT given so cannot convert	Kienzle & Rainbird	1991	J Nutr 121, S39	FE	Maint	Kennel	9	35	Mix	I	Cairn Terrier	1	SEM; convert				*				671	43
	No; no BWT given so cannot convert	Kienzle & Rainbird	1991	J Nutr 121, S39	FE	Maint	Kennel	8	35	Mix	I	Dachshunds	1	SEM; convert				*				639	21
	Yes	LaFlamme et al	2000	Compend Cont Ed, 22 (9A), 113	FE	Old v young Maint ER		9	42	Mix	U	Mixed	2.5	unknown	21			1723																				1723										BWT back calculated
	Yes	LaFlamme et al	2000	Compend Cont Ed, 22 (9A), 113	FE	Old v young Maint ER		9	42	Mix	U	Mixed	10.9	unknown	17			1082																				1082										BWT back calculated
	No; no BWT	Larson et al.	2004	Exp Biolobgy A378	FE	Maint - control fed	Kennel	24	2190	Mix	U	Labrador	9					*												6.527
	Yes; rest	Larsson et al	2010	Isotopes Environ. Health, 46 432	Tracer	Rest v exercise	Pet dogs	2	140	M	U	English Springer Spaniel	8.5	SD	24	0		1285.43	102.627							496	39.6
	Yes; exercise 3h/day	Larsson et al	2010	Isotopes Environ. Health, 46 432	Tracer	Rest v exercise	Pet dogs	2	140	M	U	English Springer Spaniel	8.5	SD	24	0		1421.49	5.44234							548.5	2.1
	Yes; rest	Larsson et al	2010	Isotopes Environ. Health, 46 432	Tracer	Rest v exercise	Pet dogs	2	140	M	U	German Short-hair pointer	6	SD	31.5	2.1		1695.41	92.1593							533.5	29
	Yes; exercise 3h/day	Larsson et al	2010	Isotopes Environ. Health, 46 432	Tracer	Rest v exercise	Pet dogs	2	140	M	U	German Short-hair pointer	6	SD	31.5	2.1		1695.41	92.1593							533.5	29
	Yes; rest	Larsson et al	2010	Isotopes Environ. Health, 46 432	Tracer	Rest v exercise	Pet dogs	2	140	F	U	Beagle	4	SD	11.7	0.1		543.559	9.67671							359.5	6.4
	Yes; exercise 3h/day	Larsson et al	2010	Isotopes Environ. Health, 46 432	Tracer	Rest v exercise	Pet dogs	2	140	F	U	Beagle	4	SD	11.7	0.1		715.169	34.1709							473	22.6
	Yes	Ogilvie et al.	1993	Cancer 71. 3146	IC	EE - control dogs only	Pet dogs	30	105	Mix	MIX	Various	5.4	SD	28			1526	436.8															54.5	15.6
	Yes	Ogilvie et al.	1993	Cancer 71. 3146	IC	EE - control dogs only	Pet dogs	30	105	Mix	MIX	Various	5.4	SD	28			1610	417.2															57.5	14.9
	Yes	Ogilvie et al.	1996	AJVR 57, 1463	IC	EE - control dogs only	Pet dogs	30	35	Mix	MIX	Various	5.4	SD	28			1509.2	448															53.9	16
	NO; data in graphs	O'Toole et al.	2001	AJVR 62,1761	IC	REE healthy dogs	Pet dogs	7	2	Mix	MIX	Various	5.5		27.4			*
	NO; data in graphs	O'Toole et al.	2004	JAVMA, 225, 58	IC	REE healthy dogs	Pet dogs	10	150	Mix	N	Various	4		28.1			*
	NO; data in graphs	O'Toole et al.	2004	JAVMA, 225, 58	IC	REE healthy dogs	Pet dogs	34	150	Mix	MIX	Various	5		24			*
	NO; data in graphs	O'Toole et al.	2004	JAVMA, 225, 58	IC	REE healthy dogs	Pet dogs	17	150	Mix	MIX	Various	4		30			*
	NO; data in graphs	O'Toole et al.	2004	JAVMA, 225, 58	IC	REE healthy dogs	Pet dogs	16	150	Mix	MIX	Various	2		29			*
	No; no BWT to correct	Owens	1999	Proc Purina Nutr Forum, 112	FE	MER	Kennel		168	M	MIX	Pointers	3.75	unknown				*						109.6
	No; no BWT to correct	Owens	1999	Proc Purina Nutr Forum, 112	FE	MER	Kennel		168	F	MIX	Pointers	3.75	unknown				*						109.2
	No; no BWT to correct	Owens	1999	Proc Purina Nutr Forum, 112	FE	MER	Kennel		168	M	MIX	Labradors	3.75	unknown				*						61.5
	No; no BWT to correct	Owens	1999	Proc Purina Nutr Forum, 112	FE	MER	Kennel		168	F	MIX	Labradors	3.75	unknown				*						67.5
	Yes	Patil & Bisby	2002	Compend Cont Ed, 22 (9A), 81	FE	MER	Pet dogs	14	56	Mix	U	Various	5.5	unknown	24	10		1258	335																												Yes
	Yes	Patil & Bisby	2002	Compend Cont Ed, 22 (9A), 81	FE	MER	Kennel	22	56	Mix	U	Various	6.5	unknown	20	9		1284	501																												Yes
	Yes	Pouteau et al.	2002	AJVR 63, 111	DLW	EE	Kennel	6	11	Mix	U	Beagle	5.2	SEM; convert	17.9	0.8		1148.12	127.369							552	25
	Yes	Pouteau et al.	2002	AJVR 63, 111	IC	EE	Kennel	6	11	Mix	U	Beagle	5.2	SEM; convert	18.3	1.3		801.467	129.498							379	25
Groups A & C only - stable BWT	Yes	Reynolds et al	1999	AJVR 60, 789	FE	Training sled dogs	Kennel+run	8	84	Mix	U	Al. Husky	4	SEM; convert	19.9	1.4		1430.81	157.6															71.9	2.8													Baseline
Groups A & C only - stable BWT	Yes	Reynolds et al	1999	AJVR 60, 789	FE	Training sled dogs	Kennel+run	8	84	Mix	U	Al. Husky	4	SEM; convert	20.6	1.7		1497.62	460.298															72.7	7.9													Baseline
Groups A & C only - stable BWT	Yes	Reynolds et al	1999	AJVR 60, 789	FE	Training sled dogs	Kennel+run	8	84	Mix	U	Al. Husky	4	SEM; convert	18.9	1.3		1270.08	491.807															67.2	9.2													8 wks training
Groups A & C only - stable BWT	Yes	Reynolds et al	1999	AJVR 60, 789	FE	Training sled dogs	Kennel+run	8	84	Mix	U	Al. Husky	4	SEM; convert	19.6	1.3		1452.36	576.547															74.1	10.4													8 wks training
Groups A & C only - stable BWT	Yes	Reynolds et al	1999	AJVR 60, 789	FE	Training sled dogs	Kennel+run	8	84	Mix	U	Al. Husky	4	SEM; convert	19.3	1		1279.59	185.601															66.3	3.4													12 wks training
Groups A & C only - stable BWT	Yes	Reynolds et al	1999	AJVR 60, 789	FE	Training sled dogs	Kennel+run	8	84	Mix	U	Al. Husky	4	SEM; convert	20.7	1.7		1471.77	199.065															71.1	3.4													12 wks training
	Yes; error term???	Serisier et al	2013	JAPAN XXXX	FE	MER minature dogs	Kennel	42	196	F	Mix	Minature	4	unknown	4.96			375.569										113
	Yes	Speakman et al.	2003	Aging Cell, 2, 265	DLW	Dog breed RER	Kennel	35	2920	Mix	U	Papillons	7.2	SD	3.02	0.46		206.023	17.6864	862	74																					80.56	14.8	80.4777
	Yes	Speakman et al.	2003	Aging Cell, 2, 265	DLW	Dog breed RER	Kennel	35	2920	Mix	U	Labrador	8.2	SD	29.8	4.2		1385.52	164.675	5797	689																					55.21	15.7	55.1559
	Yes	Speakman et al.	2003	Aging Cell, 2, 265	DLW	Dog breed RER	Kennel	35	2920	Mix	U	Gr. Dane	5.8	SD	62.8	8.7		3020.32	255.975	12637	1071																					54.15	10.5	53.7423
	Yes	Sunvold et al.	2004	Vet Therapeutics 5, 82	FE	Pet dogs - survey	Pet dogs	38	70	Mix	U	Various		unknown	60.68	4.83	3.97//5	897.6	51.4																			897.6	51.4
	Yes	Sunvold et al.	2004	Vet Therapeutics 5, 82	FE	Pet dogs - survey	Pet dogs	48	70	Mix	U	Various		unknown	51.43	3.86	3.62//5	855	45.2																			855	45.2
	Yes	Sunvold et al.	2004	Vet Therapeutics 5, 82	FE	Pet dogs - survey	Pet dogs	30	70	Mix	U	Various		unknown	50.35	5.36	3.72//5	809.4	61.8																			809.4	61.8
	Yes	Sunvold et al.	2004	Vet Therapeutics 5, 82	FE	Pet dogs - survey	Pet dogs	57	70	Mix	U	Various		unknown	40.025	4.05	3.5//5	860.9	52.6																			860.9	52.6
	No; no BWT to correct	Taylor et al	1995	Proc Nutr Soc 54, 645	FE	Aging - Old	Kennel	12	112	Mix	N	Various	>8	SD				*								448.5	25.95
	No; no BWT to correct	Taylor et al	1995	Proc Nutr Soc 54, 645	FE	Aging - young	Kennel	12	112	Mix	N	Various	<6	SD				*								538	21.75
	No; no BWT to correct	Taylor et al	1995	Proc Nutr Soc 54, 645	FE	Aging - Old	Kennel	5	112	Mix	N	Cairn Terrier	>8	SD				*								414.6	30.54
	No; no BWT to correct	Taylor et al	1995	Proc Nutr Soc 54, 645	FE	Aging - young	Kennel	5	112	Mix	N	Cairn Terrier	<6	SD				*								520.2	25.52
	No; no BWT to correct	Taylor et al	1995	Proc Nutr Soc 54, 645	FE	Aging - Old	Kennel	3	112	Mix	N	Labrador Retriever	>8	SD				*								393.7	46.44
	No; no BWT to correct	Taylor et al	1995	Proc Nutr Soc 54, 645	FE	Aging - young	Kennel	3	112	Mix	N	Labrador Retriever	<6	SD				*								608.3	47.27
	No; no BWT to correct	Taylor et al	1995	Proc Nutr Soc 54, 645	FE	Aging - Old	Kennel	2	112	M	N	Beagles	>8	SD				*								610	27.61
	No; no BWT to correct	Taylor et al	1995	Proc Nutr Soc 54, 645	FE	Aging - young	Kennel	2	112	F	N	BEagles	<6	SD				*								497.4	17.15
	No; no BWT to correct	Taylor et al	1995	Proc Nutr Soc 54, 645	FE	Aging - Old	Kennel	2	112	Mix	N	Dachshunds & Westie	>8	SD				*								452.7	31.79
	No; no BWT to correct	Taylor et al	1995	Proc Nutr Soc 54, 645	FE	Aging - young	Kennel	2	112	Mix	N	Dachshunds & Westie	<6	SD				*								523.8	66.1
	Yes	Walters	1993	AJVR 54, 1881	IC	EE normal dogs	Pet dogs	20	0.333333	Mix	MIX	Various	6.3	SD	25.9			1068.63	275.317															41.26	10.63
	Yes	Yoo et al.	2006	JAPAN, 90, 185	IC	High & Low fat diets and REE	Kennel+run	10	30	M	I	Labrador	2.2	SD	32	3.6		1770.55	876.553							550.6	86.2
	Yes	Yoo et al.	2006	JAPAN, 90, 185	IC	High & Low fat diets and REE	Kennel+run	10	30	M	I	Labrador	2.2	SD	31.6	3.6		1957.79	1226.93							614.6	121.8
